# Supplementary material for: ﻿Niphargus Schiödte, 1849 (Crustacea, Amphipoda, Niphargidae) is a new component of the biotic community in the deep pebble beach habitats of the northern Black Sea region
Source: Zookeys. 2025 Oct 3;1254:283–311. doi: 10.3897/zookeys.1254.165665 (PMC12514449; doi:10.3897/zookeys.1254.165665)
Supplement: XML Treatment for Niphargus primoricus [file zookeys.1254.165665-treatment1.xml]

<!DOCTYPE tp:taxon-treatment
  PUBLIC "-//TaxonX//DTD Taxonomic Treatment Publishing DTD v0 20100105//EN" "tax-treatment-NSO.dtd">
<tp:taxon-treatment xmlns:tp="http://www.plazi.org/taxpub"><tp:treatment-meta><kwd-group><label>Taxon classification</label><kwd>
                <named-content content-type="kingdom">Animalia</named-content>
              </kwd><kwd>
                <named-content content-type="order">Amphipoda</named-content>
              </kwd><kwd>
                <named-content content-type="family">Niphargidae</named-content>
              </kwd></kwd-group><mixed-citation publication-type="journal"><person-group><name><surname>Marin</surname><given-names>Ivan N.</given-names></name><name><surname>Palatov</surname><given-names>Dmitry M.</given-names></name></person-group><article-title>﻿<italic><tp:taxon-name><tp:taxon-name-part taxon-name-part-type="genus" reg="Niphargus">Niphargus</tp:taxon-name-part></tp:taxon-name></italic> Schiödte, 1849 (<tp:taxon-name><tp:taxon-name-part taxon-name-part-type="subphylum">Crustacea</tp:taxon-name-part></tp:taxon-name>, <tp:taxon-name><tp:taxon-name-part taxon-name-part-type="order">Amphipoda</tp:taxon-name-part></tp:taxon-name>, <tp:taxon-name><tp:taxon-name-part taxon-name-part-type="family">Niphargidae</tp:taxon-name-part></tp:taxon-name>) is a new component of the biotic community in the deep pebble beach habitats of the northern Black Sea region</article-title><source>Zookeys</source><day>03</day><month>10</month><year>2025</year><volume>1254</volume><fpage>283</fpage><lpage>311</lpage><pub-id pub-id-type="doi">10.3897/zookeys.1254.165665</pub-id></mixed-citation></tp:treatment-meta><tp:nomenclature><label>﻿</label><tp:taxon-name><object-id xmlns:xlink="http://www.w3.org/1999/xlink" content-type="arpha" xlink:type="simple">8390EBB5-7754-50FD-A2DF-50FE8D95EBA5</object-id>
              <tp:taxon-name-part taxon-name-part-type="genus" reg="Niphargus">Niphargus</tp:taxon-name-part>
              <tp:taxon-name-part taxon-name-part-type="species" reg="primoricus">primoricus</tp:taxon-name-part>
              <object-id xmlns:xlink="http://www.w3.org/1999/xlink" content-type="zoobank" xlink:type="simple">https://zoobank.org/3ED10492-D4D5-420A-A2EF-9511C8E17C2C</object-id>
            </tp:taxon-name><tp:taxon-status xmlns:xlink="http://www.w3.org/1999/xlink" xlink:type="simple">sp. nov.</tp:taxon-status><xref ref-type="fig" rid="F2">Figs 2</xref><xref ref-type="fig" rid="F3">, 3</xref><xref ref-type="fig" rid="F4">, 4</xref><xref ref-type="fig" rid="F5">, 5</xref><xref ref-type="fig" rid="F6">, 6</xref><xref ref-type="fig" rid="F7">, 7</xref><xref ref-type="fig" rid="F8">, 8</xref></tp:nomenclature><tp:treatment-sec sec-type="material" id="SECID0ESWAE"><title>Material examined.</title><p>• <bold><italic>Holotype</italic></bold>, ♂ (bl. 8.0 mm) (<named-content xmlns:xlink="http://www.w3.org/1999/xlink" content-type="dwc:institutional_code" xlink:title="Zoological Museum of Moscow State University" xlink:href="http://grbio.org/institution/zoological-museum-moscow-lomonosov-state-university" xlink:type="simple">ZMMU</named-content> Mb-1299) – Russian Federation, Krasnodar Kray, Sochi urban district, Khostinskiy district, hyporhean zone of the Khosta River within the boundaries of the Khosta village, <named-content xmlns:xlink="http://www.w3.org/1999/xlink" content-type="dwc:verbatimCoordinates" xlink:type="simple"><named-content content-type="geo-json" specific-use="{&#34;type&#34;:&#34;Point&#34;,&#34;coordinates&#34;:[39.869472,43.515361]}" id="NCID0ECXAE" xlink:type="simple">43°30'55.3"N, 39°52'10.1"E</named-content></named-content>, coll. I. Marin &amp; D. Palatov, 23.10.2024. • <bold><italic>Paratypes</italic></bold>, ♂ (bl. 8.0 mm), ♀ (bl. 7.0 mm) (<named-content xmlns:xlink="http://www.w3.org/1999/xlink" content-type="dwc:institutional_code" xlink:title="Zoological Museum of Moscow State University" xlink:href="http://grbio.org/institution/zoological-museum-moscow-lomonosov-state-university" xlink:type="simple">ZMMU</named-content> Mb–1300) – Russian Federation, Krasnodar Kray, Sochi urban district, Khostinskiy district, hyporhean zone of the mouth of the Khosta River within the boundaries of the Khosta village, <named-content xmlns:xlink="http://www.w3.org/1999/xlink" content-type="dwc:verbatimCoordinates" xlink:type="simple"><named-content content-type="geo-json" specific-use="{&#34;type&#34;:&#34;Point&#34;,&#34;coordinates&#34;:[39.868611,43.509417]}" id="NCID0ERXAE" xlink:type="simple">43°30'33.9"N, 39°52'07.0"E</named-content></named-content>, coll. I. Marin &amp; D. Palatov, 23.10.2024.</p></tp:treatment-sec><tp:treatment-sec sec-type="material" id="SECID0EWXAE"><title>Additional material.</title><p>• 3♂♂, 7♀♀ (<abbrev xmlns:xlink="http://www.w3.org/1999/xlink" xlink:title="A.N. Severtsov Institute of Ecology and Evolution of RAS" id="ABBRID0E3XAE" xlink:type="simple">LEMMI</abbrev>) – same data and locality as holotype; • 3♂♂, 2♀♀ – Russian Federation, Krasnodar Kray, Gelendzhik urban district, Golubaya Bukhta (Blue Bay), <named-content xmlns:xlink="http://www.w3.org/1999/xlink" content-type="dwc:verbatimCoordinates" xlink:type="simple"><named-content content-type="geo-json" specific-use="{&#34;type&#34;:&#34;Point&#34;,&#34;coordinates&#34;:[37.980083,44.576639]}" id="NCID0EDYAE" xlink:type="simple">44°34'35.9"N, 37°58'48.3"E</named-content></named-content>, pebble beach near the mouth of Ashamba River, in coastal pebble, coll. I. Marin, 12.07.2023; • 2♂♂, 3♀♀ (bl. 7.0 mm) (<abbrev xmlns:xlink="http://www.w3.org/1999/xlink" xlink:title="A.N. Severtsov Institute of Ecology and Evolution of RAS" id="ABBRID0EIYAE" xlink:type="simple">LEMMI</abbrev>) – Russian Federation, Krasnodar Kray, Gelendzhik urban okrug, hyporhean zone of the mouth of the Betta River within the boundaries of the Betta village, <named-content xmlns:xlink="http://www.w3.org/1999/xlink" content-type="dwc:verbatimCoordinates" xlink:type="simple"><named-content content-type="geo-json" specific-use="{&#34;type&#34;:&#34;Point&#34;,&#34;coordinates&#34;:[38.396900,44.371297]}" id="NCID0EPYAE" xlink:type="simple">44°22'16.67"N, 38°23'48.84"E</named-content></named-content>, coll. I. Marin &amp; D. Palatov, 12.06.2024; • 3♀♀ – Russian Federation, Krasnodar Kray, Tuapse district, hyporheic zone of the mouth of the Agoy River within the boundaries of the Agoy village, <named-content xmlns:xlink="http://www.w3.org/1999/xlink" content-type="dwc:verbatimCoordinates" xlink:type="simple"><named-content content-type="geo-json" specific-use="{&#34;type&#34;:&#34;Point&#34;,&#34;coordinates&#34;:[39.025972,44.135208]}" id="NCID0EXYAE" xlink:type="simple">44°08'06.75"N, 39°01'33.5"E</named-content></named-content>, coll. I. Marin &amp; D. Palatov, 07.06.2024; • 1♂, 6♀♀ – Russian Federation, Krasnodar Kray, Tuapse district, hyporhean zone of the mouth of the Nebug River within the boundaries of the Nebug settlement, <named-content xmlns:xlink="http://www.w3.org/1999/xlink" content-type="dwc:verbatimCoordinates" xlink:type="simple"><named-content content-type="geo-json" specific-use="{&#34;type&#34;:&#34;Point&#34;,&#34;coordinates&#34;:[38.997889,44.161556]}" id="NCID0E6YAE" xlink:type="simple">44°09'41.6"N, 38°59'52.4"E</named-content></named-content>, coll. I. Marin &amp; D. Palatov, 07.06.2024; • 4♀♀ – Russian Federation, Krasnodar Kray, Tuapse district, Nechepsukho River in the Novomikhaylovsky village, under the pedestrian bridge, <named-content xmlns:xlink="http://www.w3.org/1999/xlink" content-type="dwc:verbatimCoordinates" xlink:type="simple"><named-content content-type="geo-json" specific-use="{&#34;type&#34;:&#34;Point&#34;,&#34;coordinates&#34;:[38.843158,44.247844]}" id="NCID0EHZAE" xlink:type="simple">44°14'52.24"N, 38°50'35.37"E</named-content></named-content>, coll. I. Marin &amp; D. Palatov, 08.06.2024; • 2♂♂, 3♀♀ – Russian Federation, Krasnodar Kray, Tuapse district, hyporhean zone of the Agoy River within the boundaries of the village of Agoy, <named-content xmlns:xlink="http://www.w3.org/1999/xlink" content-type="dwc:verbatimCoordinates" xlink:type="simple"><named-content content-type="geo-json" specific-use="{&#34;type&#34;:&#34;Point&#34;,&#34;coordinates&#34;:[39.267861,43.962722]}" id="NCID0EPZAE" xlink:type="simple">43°57'45.8"N, 39°16'04.3"E</named-content></named-content>, coll. D. Palatov, 14.07.2020; • 1♂, 6♀♀ – Russian Federation, Krasnodar Kray, Tuapse district, pebble beaches in the valley of the Tu River near its mouth in the Olginka village, <named-content xmlns:xlink="http://www.w3.org/1999/xlink" content-type="dwc:verbatimCoordinates" xlink:type="simple"><named-content content-type="geo-json" specific-use="{&#34;type&#34;:&#34;Point&#34;,&#34;coordinates&#34;:[38.884867,44.191144]}" id="NCID0EXZAE" xlink:type="simple">44°11'28.12"N, 38°53'05.52"E</named-content></named-content>, coll. I. Marin &amp; D. Palatov, 08.06.2024; • 2♀♀ (<abbrev xmlns:xlink="http://www.w3.org/1999/xlink" xlink:title="A.N. Severtsov Institute of Ecology and Evolution of RAS" id="ABBRID0E3ZAE" xlink:type="simple">LEMMI</abbrev>) – Russian Federation, Krasnodar Kray, Tuapse district, hyporhean zone of the mouth of the Dederkoy River upstream from the Dederkoy village, <named-content xmlns:xlink="http://www.w3.org/1999/xlink" content-type="dwc:verbatimCoordinates" xlink:type="simple"><named-content content-type="geo-json" specific-use="{&#34;type&#34;:&#34;Point&#34;,&#34;coordinates&#34;:[39.139667,44.066778]}" id="NCID0ED1AE" xlink:type="simple">44°04'00.4"N, 39°08'22.8"E</named-content></named-content>, coll. I. Marin &amp; D. Palatov, 13.05.2019; • 4♀♀ – Russian Federation, Krasnodar Kray, Sochi urban district, Lazarevsky district, Makopse River under the railway bridge, near the river mouth, <named-content xmlns:xlink="http://www.w3.org/1999/xlink" content-type="dwc:verbatimCoordinates" xlink:type="simple"><named-content content-type="geo-json" specific-use="{&#34;type&#34;:&#34;Point&#34;,&#34;coordinates&#34;:[39.210550,43.992808]}" id="NCID0EL1AE" xlink:type="simple">43°59'34.11"N, 39°12'37.98"E</named-content></named-content>, coll. I. Marin &amp; D. Palatov, 06.06.2024; • 1♀ – Russian Federation, Krasnodar Kray, Sochi urban district, Lazarevsky district, Kuapse River near the Nizhnyaya Mamedka village, <named-content xmlns:xlink="http://www.w3.org/1999/xlink" content-type="dwc:verbatimCoordinates" xlink:type="simple"><named-content content-type="geo-json" specific-use="{&#34;type&#34;:&#34;Point&#34;,&#34;coordinates&#34;:[39.311972,43.952978]}" id="NCID0ET1AE" xlink:type="simple">43°57'10.72"N, 39°18'43.1"E</named-content></named-content>, coll. I. Marin &amp; D. Palatov, 05.06.2024; • 2♀♀ – Russian Federation, Krasnodar Kray, Sochi urban district, Lazarevsky district, Ashe River mouth, <named-content xmlns:xlink="http://www.w3.org/1999/xlink" content-type="dwc:verbatimCoordinates" xlink:type="simple"><named-content content-type="geo-json" specific-use="{&#34;type&#34;:&#34;Point&#34;,&#34;coordinates&#34;:[39.261417,43.958000]}" id="NCID0E21AE" xlink:type="simple">43°57'28.8"N, 39°15'41.1"E</named-content></named-content>, coll. I. Marin &amp; D. Palatov, 05.06.2024; • 3♂♂, 12♀♀ – Russian Federation, Krasnodar Kray, Sochi urban district, Khostinskiy district, hyporhean zone of the mouth of the Khosta River within the boundaries of the Khosta village, <named-content xmlns:xlink="http://www.w3.org/1999/xlink" content-type="dwc:verbatimCoordinates" xlink:type="simple"><named-content content-type="geo-json" specific-use="{&#34;type&#34;:&#34;Point&#34;,&#34;coordinates&#34;:[39.868611,43.509417]}" id="NCID0ED2AE" xlink:type="simple">43°30'33.9"N, 39°52'07.0"E</named-content></named-content>, coll. I. Marin &amp; D. Palatov, 15.05.2019; • 3♀♀ – Russian Federation, Krasnodar Kray, Sochi urban district, Lazarevsky district, Psezuapse River near the Lazarevskoye village, 200 m upstream from the mouth, <named-content xmlns:xlink="http://www.w3.org/1999/xlink" content-type="dwc:verbatimCoordinates" xlink:type="simple"><named-content content-type="geo-json" specific-use="{&#34;type&#34;:&#34;Point&#34;,&#34;coordinates&#34;:[39.334436,43.899264]}" id="NCID0EL2AE" xlink:type="simple">43°53'57.35"N, 39°20'03.97"E</named-content></named-content>, coll. I. Marin &amp; D. Palatov, 03.06.2024.</p></tp:treatment-sec><tp:treatment-sec sec-type="diagnosis" id="SECID0EQ2AE"><title>Diagnosis.</title><p>Head with small yellow pigmented spots on anterior lobe. Posteroventral corners of epimeral plates I–III bluntly rounded. Urosomite I unarmed; urosomite II with one simple seta on each side dorsolaterally; urosomite II with two strong spines on each side dorsolaterally. Propodus of gnathopods I and II subtrapezoidal, with its width shorter than depth; dactylus with numerous simple setae along outer margin. Dactyli of pereopods III–VII with one small additional median spine and one median short plumose seta at outer margin. Rami of uropod I unequal in size: endopodite ~ 1.8× longer than exopodite in mature males, and 1.2–1.25× longer than exopodite in small males and females, with tufts of well-seen long curved setae in both sexes; exopodite of uropod III differ in males and females, significantly longer in males. Pleopods with two hooks in retinacles. Telson with two, three, or four medium-sized distal spines on each lobe and one or two lateral spines, accompanied by two small plumose setae, and its dorsal surface with none or one small or medium submarginal spine on each side and none or one small mesial seta.</p></tp:treatment-sec><tp:treatment-sec sec-type="description" id="SECID0EV2AE"><title>Description</title><p><bold>(based on holotype male, <named-content xmlns:xlink="http://www.w3.org/1999/xlink" content-type="dwc:institutional_code" xlink:title="Zoological Museum of Moscow State University" xlink:href="http://grbio.org/institution/zoological-museum-moscow-lomonosov-state-university" xlink:type="simple">ZMMU</named-content> Mb-1299).</bold> Body depigmented, stygomorphic, moderately slender (see Fig. <xref ref-type="fig" rid="F2">2</xref>).</p><fig id="F2" position="float" orientation="portrait"><object-id xmlns:xlink="http://www.w3.org/1999/xlink" content-type="doi" xlink:type="simple">10.3897/zookeys.1254.165665.figure2</object-id><object-id xmlns:xlink="http://www.w3.org/1999/xlink" content-type="arpha" xlink:type="simple">580154D8-B7A0-5E08-93AC-806EFF5F8EFC</object-id><label>Figure 2.</label><caption><p><italic><tp:taxon-name><tp:taxon-name-part taxon-name-part-type="genus" reg="Niphargus">Niphargus</tp:taxon-name-part> <tp:taxon-name-part taxon-name-part-type="species" reg="primoricus">primoricus</tp:taxon-name-part></tp:taxon-name></italic> sp. nov., holotype ♂ (<named-content xmlns:xlink="http://www.w3.org/1999/xlink" content-type="dwc:institutional_code" xlink:title="Zoological Museum of Moscow State University" xlink:href="http://grbio.org/institution/zoological-museum-moscow-lomonosov-state-university" xlink:type="simple">ZMMU</named-content> Mb-1299) (A, B), paratype ♀ (<named-content xmlns:xlink="http://www.w3.org/1999/xlink" content-type="dwc:institutional_code" xlink:title="Zoological Museum of Moscow State University" xlink:href="http://grbio.org/institution/zoological-museum-moscow-lomonosov-state-university" xlink:type="simple">ZMMU</named-content> Mb-1300) (C, D), and ♀ (<abbrev xmlns:xlink="http://www.w3.org/1999/xlink" xlink:title="A.N. Severtsov Institute of Ecology and Evolution of RAS" id="ABBRID0EB4AE" xlink:type="simple">LEMMI</abbrev>) (E) from the hyporhean zone of the Khosta River, Khosta. A, C, E. General lateral view; B, D. Head, enlarged.</p></caption><graphic xmlns:xlink="http://www.w3.org/1999/xlink" xlink:href="zookeys-1254-283_article-165665__-g002.jpg" position="float" orientation="portrait" xlink:type="simple" id="oo_1429628.jpg"><uri content-type="original_file" xlink:type="simple">https://binary.pensoft.net/fig/1429628</uri></graphic></fig><p><bold><italic>Head</italic></bold> (Fig. <xref ref-type="fig" rid="F2">2B</xref>): length is ~ 7.5% of body length; rostrum and pigmented spots on anterior lobe absent, with bluntly produced anteroventral lobes and excavated anteroventral sinus. Eyes cornea absent, but small pigmented yellow spots well seen on head (Fig. <xref ref-type="fig" rid="F2">2B</xref>).</p><p><bold><italic>Pereon</italic></bold>: pereonites I–VII without setae, smooth.</p><p><bold><italic>Pleosoma</italic></bold>: pleonites I–III with several short marginal setae on each posterodorsal margin.</p><p><bold><italic>Epimeral plates</italic></bold> (Fig. <xref ref-type="fig" rid="F7">7A, C, E</xref>). Posteroventral corners of epimeral plates I and II rounded (Fig. <xref ref-type="fig" rid="F7">7A, C</xref>), epimeral plate III with posteroventral corner posteriorly produced, nearly right-angled (Fig. <xref ref-type="fig" rid="F7">7E</xref>). Epimeral plate I (Fig. <xref ref-type="fig" rid="F7">7A</xref>): posterior margin convex, ventral margin slightly convex; without spines along ventral margin; with eight setae along posterior margin; posteroventral angle with one strong seta. Epimeral plate II (Fig. <xref ref-type="fig" rid="F7">7C</xref>): posterior and ventral margin convex; with two spiniform setae along ventral margin; eight setae along posterior margin, one of which strong and close to posteroventral angle; posteroventral angle with one strong seta. Epimeral plate III (Fig. <xref ref-type="fig" rid="F7">7E</xref>): posterior margin almost straight slightly convex, ventral margin slightly convex; with three spiniform setae along ventral margin; with eight setae along posterior margin; posteroventral angle with one strong seta.</p><p><bold><italic>Urosomites</italic></bold> (Fig. <xref ref-type="fig" rid="F8">8B, D</xref>): urosomite I with one long simple seta on each side dorsolaterally, with one posteroventral long spine-like near basis of uropod I; urosomite II with two simple strong spines each side dorsolaterally; urosomite III unarmed.</p><p><bold><italic>Coxae</italic></bold>: coxal plate I (Fig. <xref ref-type="fig" rid="F5">5D</xref>) oval in shape, with rounded anteroventral margin, armed with 11 setae, width/depth ratio 1/1.3; coxal plate II (Fig. <xref ref-type="fig" rid="F5">5G</xref>) close to quadrate, with rounded anteroventral margin, armed with 8 setae, width/depth ratio ~ 1/1.1; width/depth ratio of coxal plates III and IV (Fig. <xref ref-type="fig" rid="F5">5A, C</xref>) 1/0.9 and 1/1, respectively; anterior and ventral margins of coxal plates III–IV with ten and seven setae each, respectively; with rounded anteroventral corners; coxal plates V and VI (Fig. <xref ref-type="fig" rid="F5">5E, G</xref>) with large lobes anteriorly, provided with six and four setae, respectively; posterior margins with three and one setae each, respectively; coxal plate VII (Fig. <xref ref-type="fig" rid="F5">5I</xref>) semicircular and with one strong and one simple setae on posterior lobe; coxal gills II–VI ovoid of which II and IV more elongated, length ratio of gills/bases of pereopods ~ 0.72/1, 0.84/1, 0.97/1, 0.83/1 and 0.73/1, respectively.</p><p><bold><italic>Antenna I</italic></bold> (Fig. <xref ref-type="fig" rid="F3">3A</xref>): slender, ~ 48–50% of body length; peduncular articles moderately slender, ratio 1/0.8/0.31; flagellum with 28 articles, most of them with two short aesthetascs each; accessory flagellum short, bi-articulated (Fig. <xref ref-type="fig" rid="F3">3B</xref>), with several long apical setae; length ratio of antennas I/II in range of 1/0.60–0.75.</p><fig id="F3" position="float" orientation="portrait"><object-id xmlns:xlink="http://www.w3.org/1999/xlink" content-type="doi" xlink:type="simple">10.3897/zookeys.1254.165665.figure3</object-id><object-id xmlns:xlink="http://www.w3.org/1999/xlink" content-type="arpha" xlink:type="simple">9593A301-1A71-51AF-A1CD-9A0DB7082245</object-id><label>Figure 3.</label><caption><p><italic><tp:taxon-name><tp:taxon-name-part taxon-name-part-type="genus" reg="Niphargus">Niphargus</tp:taxon-name-part> <tp:taxon-name-part taxon-name-part-type="species" reg="primoricus">primoricus</tp:taxon-name-part></tp:taxon-name></italic> sp. nov., holotype ♂ (<named-content xmlns:xlink="http://www.w3.org/1999/xlink" content-type="dwc:institutional_code" xlink:title="Zoological Museum of Moscow State University" xlink:href="http://grbio.org/institution/zoological-museum-moscow-lomonosov-state-university" xlink:type="simple">ZMMU</named-content> Mb-1299) (A–E, G, H) and paratype ♀ (<named-content xmlns:xlink="http://www.w3.org/1999/xlink" content-type="dwc:institutional_code" xlink:title="Zoological Museum of Moscow State University" xlink:href="http://grbio.org/institution/zoological-museum-moscow-lomonosov-state-university" xlink:type="simple">ZMMU</named-content> Mb-1300) (F, I). A. Antenna I; B. Accessory flagellum of antenna I; C. Antenna II; D. Gnathopod I; E. Distoventral palmar corner of propodus of GnI; F. Gnathopod I; G. Gnathopod II; H. Distoventral palmar corner of propodus of GnII; I. Gnathopod II.</p></caption><graphic xmlns:xlink="http://www.w3.org/1999/xlink" xlink:href="zookeys-1254-283_article-165665__-g003.jpg" position="float" orientation="portrait" xlink:type="simple" id="oo_1429629.jpg"><uri content-type="original_file" xlink:type="simple">https://binary.pensoft.net/fig/1429629</uri></graphic></fig><p><bold><italic>Antenna II</italic></bold> (Fig. <xref ref-type="fig" rid="F3">3C</xref>): peduncular articles moderately stout, with several long setae along ventral margin, dorsal setae shorter than inner ones; flagellum relatively short with relatively short setae, consisting in males with 11 articles; peduncular articles II and III short, approx. as long as wide, peduncular articles IV and V slender, ~ 5× and 6× longer than wide, respectively, length ratio of 0.98–1/0.90–0.95; flagellum ~ 0.45–0.48 of length of peduncular articles IV+V.</p><p><bold><italic>Labrum</italic></bold> (upper lip) (Fig. <xref ref-type="fig" rid="F4">4A</xref>) typical.</p><fig id="F4" position="float" orientation="portrait"><object-id xmlns:xlink="http://www.w3.org/1999/xlink" content-type="doi" xlink:type="simple">10.3897/zookeys.1254.165665.figure4</object-id><object-id xmlns:xlink="http://www.w3.org/1999/xlink" content-type="arpha" xlink:type="simple">F97EC1BE-DD4E-51B3-AA52-CBDAAB77B522</object-id><label>Figure 4.</label><caption><p><italic><tp:taxon-name><tp:taxon-name-part taxon-name-part-type="genus" reg="Niphargus">Niphargus</tp:taxon-name-part> <tp:taxon-name-part taxon-name-part-type="species" reg="primoricus">primoricus</tp:taxon-name-part></tp:taxon-name></italic> sp. nov., holotype ♂ (<named-content xmlns:xlink="http://www.w3.org/1999/xlink" content-type="dwc:institutional_code" xlink:title="Zoological Museum of Moscow State University" xlink:href="http://grbio.org/institution/zoological-museum-moscow-lomonosov-state-university" xlink:type="simple">ZMMU</named-content> Mb-1299). A. Labrum (upper lip); B. Labium (lower lip); C, E. Mandible; D, F. Incisor process and pars incisiva of mandibles; G. Maxilla I; H. Same, distal margin of outer lobe; I. Maxilla II; J. Maxilliped.</p></caption><graphic xmlns:xlink="http://www.w3.org/1999/xlink" xlink:href="zookeys-1254-283_article-165665__-g004.jpg" position="float" orientation="portrait" xlink:type="simple" id="oo_1429630.jpg"><uri content-type="original_file" xlink:type="simple">https://binary.pensoft.net/fig/1429630</uri></graphic></fig><p><bold><italic>Labium</italic></bold> (lower lip) (Fig. <xref ref-type="fig" rid="F4">4B</xref>): with entire, oblong oval outer lobes and well-developed smaller inner lobes.</p><p><bold><italic>Mandible</italic></bold> (Fig. <xref ref-type="fig" rid="F4">4C, E</xref>): Left mandible (Fig. <xref ref-type="fig" rid="F4">4C</xref>): incisor process with five teeth, lacinia mobilis with four teeth; with row of nine serrated setae between lacinia and molar process (Fig. <xref ref-type="fig" rid="F4">4D</xref>); mandibular palp proximal article without setae, ~ 2× longer than wide; mandibular article II/III (distal) ratio 1/0.3; article II with 12–13 simple setae; distal article with group of five A-setae; four groups of B-setae; 22 D-setae and six E-setae. Right mandible (Fig. <xref ref-type="fig" rid="F4">4E</xref>): incisor process with four blunt teeth, lacinia mobilis bifurcate distally, with row of nine serrated setae between lacinia and molar process (Fig. <xref ref-type="fig" rid="F4">4F</xref>).</p><p><bold><italic>Maxilla I</italic></bold> (Fig. <xref ref-type="fig" rid="F3">3G</xref>): inner lobe with three simple distal setae, outer lobe with seven robust spines (2 spines with 2 strong lateral teeth and 3 spines with 1 strong lateral tooth (1–0–1–0–1–2–2) (Fig. <xref ref-type="fig" rid="F3">3H</xref>)); palp bi-articulated, distal article with four simple setae distally.</p><p><bold><italic>Maxilla II</italic></bold> (Fig. <xref ref-type="fig" rid="F4">4I</xref>): both plates with numerous long distal simple setae, outer lobe with row of fine setae along outer margin.</p><p><bold><italic>Maxilliped</italic></bold> (Fig. <xref ref-type="fig" rid="F4">4J</xref>): inner plate short, with four distal robust setae intermixed with six distal simple setae; outer plate reaching half of palpal article II and bearing row of 20 or 21 distolateral spines and distal setae; palpal segment III with single median bundle of setae, along with single bundles of setae located at distal edge on both its internal and external surfaces; furthermore, large simple seta is situated at center of external margin of article; palpal article IV with one median seta at outer margin; nail shorter than pedestal, with small seta near basis.</p><p><bold><italic>Gnathopod I</italic></bold> (Fig. <xref ref-type="fig" rid="F3">3D</xref>): basis elongated, width/length ratio ~ 0.37/1, with distal part greatly expanded, with long simple setae along anterior and posterodistal margins; ischium approx. as long as wide, with group of posterodistal setae; merus subquadrate, equal in size to ischium; carpus approx. as long as wide, ~ 0.40× of length of basis and 0.46× of length of propodus, with single distal group of setae anteriorly, with transverse rows of setae along posterior margin and row of setae posterolaterally; propodus subtrapezoidal, ~ 1.25× longer than wide, setose, with six rows of setae at posterior margin, anterior surface with three groups of total from four to six setae each in addition to anterodistal group of five or six setae; several groups of short setae on inner surface; palmar corner armed with long spiniform palmar seta, two serrated spiniform setae, single supporting spiniform seta on inner surface (Fig. <xref ref-type="fig" rid="F3">3E</xref>); dactylus with six setae along anterior margin, some of them are grouped in pairs, and with row of short setae along inner surface; length of nail 0.35× of total length of dactylus.</p><p><bold><italic>Gnathopod II</italic></bold> (Fig. <xref ref-type="fig" rid="F3">3G</xref>): basis width/length ratio ~ 0.31/1, with distal part greatly expanded, with long simple setae along anteriorly on posterior and posterodistal margins; ischium approx. as long as wide, with three posterodistal setae; merus subquadrate, slightly longer than ischium, with eight posterodistal setae; carpus 0.57× of length of basis and 0.82× of length of propodus, with distal group of setae anteriorly, few transverse rows of setae along posterior margin and row of setae posterolaterally; propodus subtrapezoidal, ~ 1.14× longer than wide, setose, larger than propodus (palm) of GnI (GnI/II as 0.88/1), posterior margin with six rows of setae, anterior surface with two groups of setae in addition to six or seven anterodistal setae, with several groups of setae on inner surface, palmar corner with one strong palmar spiniform seta, one supporting spiniform seta on inner surface and two denticulated thick spiniform setae on outer side (Fig. <xref ref-type="fig" rid="F3">3H</xref>); dactylus with five setae along anterior surface some of them are grouped in pairs and few short setae along inner surface; length of nail ~ 0.34× of total length of dactylus.</p><p><bold><italic>Pereopods III and IV</italic></bold> (Fig. <xref ref-type="fig" rid="F5">5A, C</xref>) almost similar in size and shape; basis ~ 4.1–4.3× as long as wide, with posterior margin bearing long marginal setae, with distoventral group of setae; ischium short, subquadrate, approx. as long as wide, with distoventral group of setae; merus ~ 4.3–4.4× longer than wide, with slender simple setae along anterior and posterior surfaces; carpus/propodus ratio ~ 0.95–0.96/1; propodus with four groups of spines along ventral margin; dactylus (Fig. <xref ref-type="fig" rid="F5">5B, D</xref>) relatively stout, curved, sharp distally, with one small additional posterior median spine and one median short plumose seta at outer margin; length of nail ~ 0.4× of total length of dactylus.</p><fig id="F5" position="float" orientation="portrait"><object-id xmlns:xlink="http://www.w3.org/1999/xlink" content-type="doi" xlink:type="simple">10.3897/zookeys.1254.165665.figure5</object-id><object-id xmlns:xlink="http://www.w3.org/1999/xlink" content-type="arpha" xlink:type="simple">FD702AAA-C151-5ADF-98B6-9673FC41A976</object-id><label>Figure 5.</label><caption><p><italic><tp:taxon-name><tp:taxon-name-part taxon-name-part-type="genus" reg="Niphargus">Niphargus</tp:taxon-name-part> <tp:taxon-name-part taxon-name-part-type="species" reg="primoricus">primoricus</tp:taxon-name-part></tp:taxon-name></italic> sp. nov., holotype ♂ (<named-content xmlns:xlink="http://www.w3.org/1999/xlink" content-type="dwc:institutional_code" xlink:title="Zoological Museum of Moscow State University" xlink:href="http://grbio.org/institution/zoological-museum-moscow-lomonosov-state-university" xlink:type="simple">ZMMU</named-content> Mb-1299). A. Pereopod III; B. Dactylus of PIII; C. Pereopod IV; D. Dactylus of PIV; E. Pereopod V; F. Dactylus of PV; G. Pereopod VI; H. Dactylus of PVI; I. Pereopod VII; J. Dactylus of PVII.</p></caption><graphic xmlns:xlink="http://www.w3.org/1999/xlink" xlink:href="zookeys-1254-283_article-165665__-g005.jpg" position="float" orientation="portrait" xlink:type="simple" id="oo_1429631.jpg"><uri content-type="original_file" xlink:type="simple">https://binary.pensoft.net/fig/1429631</uri></graphic></fig><p><bold><italic>Pereopods V–VII</italic></bold> (Fig. <xref ref-type="fig" rid="F5">5E, G, I</xref>): length ratio of PpV/VI/VII close to 1/1.42/1.48.</p><p><bold><italic>Pereopod V</italic></bold> (Fig. <xref ref-type="fig" rid="F5">5E</xref>): basis almost rectangular, with length/width ratio ~ 1/0.61, with explicit posteroventral lobe; with facial setae; posterior margin almost straight with row of 15 slender marginal setae; anterior margin convex, with row of six slender marginal setae, which distinctly longer than posterior ones, and group of setae in distal part; ischium subquadrate, approx. as long as wide, with long posterodistal setae; merus ~ 3.0× longer than wide, with three slender spines along anterior surface and with two spine on posterior surface; carpus ~ 4.6× as long as wide, approx. as long as merus, with several bunches of slender spines; propodus slender, ~ 6.0–6.3× as long as wide, with several bunches of slender spines; dactylus (Fig. <xref ref-type="fig" rid="F5">5F</xref>) with one small additional posterior median spine and one median short plumose seta at outer margin; length of nail close to 0.27–0.3× of total length of dactylus.</p><p><bold><italic>Pereopod VI</italic></bold> (Fig. <xref ref-type="fig" rid="F5">5G</xref>): basis almost rectangular, with length/width ratio ~ 1/0.57, with distinct posteroventral lobe and straight posterior margin bearing row of 16 short marginal setae, anterior margin convex, with row of five longer marginal setae, which distinctly longer than posterior ones, and group of setae in anterodistal part; ischium approx. as long as wide, subquadrate, with long posterodistal setae; merus ~ 3.4× longer than wide, with several bunches of short spines along anterior and posterior margins; carpus ~ 5.9× as long as wide, with group of spines intermixed with single short setae; propodus slender, ~ 8.5× as long as wide, with several group of short spines; dactylus (Fig. <xref ref-type="fig" rid="F5">5H</xref>) slender, with single small additional posterior median spine and single short median plumose seta at outer margin; length of nail close to 0.3× of total length of dactylus.</p><p><bold><italic>Pereopod VII</italic></bold> (Fig. <xref ref-type="fig" rid="F5">5I</xref>) similar to PVI: basis almost rectangular, with length/width ratio ~ 1/0.65, with distinct posteroventral lobe and straight posterior margin bearing row of 13 short marginal setae, anterior margin convex, with row of six longer marginal setae, which distinctly longer than posterior ones, and group of setae in anterodistal part; ischium slightly wider than long, subquadrate, with long posterodistal setae; merus ~ 2.7× longer than wide, with several bunches of short spines along anterior and posterior margins; carpus ~ 5.1× as long as wide, with group of spines intermixed with single short setae; propodus slender, ~ 10.0× as long as wide, with several group of short spines; dactylus (Fig. <xref ref-type="fig" rid="F5">5J</xref>) slender, with one small additional posterior median spine and one short median plumose seta at outer margin; length of nail close to 0.29× of total length of dactylus.</p><p><bold><italic>Pleopods</italic></bold>: pleopod I with basal segments without setae, with two coupling hooks in retinacula and long simple setae above hooks (Fig. <xref ref-type="fig" rid="F7">7J</xref>); outer and inner rami with 14 and 17 segments, respectively; pleopod II with basal segments without setae, with two coupling hooks in retinacula; outer and inner rami with 13 and 14 segments, respectively; pleopod III with basal segment with two or three long simple setae, with two coupling hooks, with long simple setae above hooks in retinacula; outer and inner rami with 11 and 12 segments, respectively.</p><p><bold><italic>Uropod I</italic></bold> (Fig. <xref ref-type="fig" rid="F7">7K</xref>): protopodite ~ 5.5× longer than wide, with dorso-external row of 10–11 spines or spiniform setae, and dorsointernal row of with four–six thin spines; length ratio of protopodite/endopodite/exopodite ~ 1/0.93/0.49; endopodite elongated, not paddle-like, with four or five dorsolateral spines accompanied by groups of long bristles and with two long and two short apical spines; exopodite with four dorsolateral spines, accompanied by groups of long bristles and four apical spines.</p><p><bold><italic>Uropod II</italic></bold> (Fig. <xref ref-type="fig" rid="F7">7M</xref>): protopodite ~ 3.2× as long as wide, with dorso-external row of four or five spines or spiniform setae, and dorso-internal row of one or two thin spines; length ratio of protopodite/endopodite/exopodite ~ 1/0.99/0.75; rami with dorsal, lateral and apical slender spines: endopodite with three dorsal, one dorsolateral and five apical spines; exopodite with four dorsal, three dorsolateral and five apical spines.</p><p><bold><italic>Uropod III</italic></bold> (Fig. <xref ref-type="fig" rid="F7">7P</xref>): ~ 0.45× of body length; protopodite ~ 2.5× as long as wide, with one small external seta, two small internal setae, and four or five apical spiniform setae; rami unequal, endopodite short, ~ 10–11× shorter than exopodite, with two small setae laterally and two or three apical setae; proximal article ~ 12× longer than wide, with seven or eight groups of thin-flexible, plumose and spiniform setae along inner and outer margins; distal article ~ 19× longer than wide, ~ 0.86× of length of proximal article, with two simple setae apically.</p><p><bold><italic>Telson</italic></bold> (Fig. <xref ref-type="fig" rid="F7">7I</xref>): slightly longer then wide, ~ 1.1× as long as wide; cleft ~ 0.72–0.8× of length of telson; margins weakly rounded, narrowing apically; with four or five medium-sized distal spines on each lobe and from one to three lateral spines, accompanied by one or two plumose setae on each side; dorsal surface with one small or medium submarginal spine on each side and with none or one small mesial seta.</p><p><bold>Females</bold> (Figs <xref ref-type="fig" rid="F3">3F, I</xref>, <xref ref-type="fig" rid="F6">6</xref>, <xref ref-type="fig" rid="F7">7B, D, F–H, L, N, O</xref>) and small-sized males (Fig. <xref ref-type="fig" rid="F9">9</xref>). Females are very similar to males in size. Morphologically small-sized males close to females, especially in shape of uropods I–III (see Fig. <xref ref-type="fig" rid="F9">9</xref>). Gnathopods I and II (Fig. <xref ref-type="fig" rid="F3">3F, I</xref>) and ambulatory pereiopods (Fig. <xref ref-type="fig" rid="F6">6</xref>) are almost similar to males. Epimeral plate I (Fig. <xref ref-type="fig" rid="F7">7B</xref>): posterior margin convex, ventral margin slightly convex; without spines along ventral margin; with seven setae along posterior margin; posteroventral angle with one strong seta; epimeral plate II (Fig. <xref ref-type="fig" rid="F7">7D</xref>): posterior and ventral margin convex; with two spiniform setae along ventral margin; ten setae along posterior margin, one of which strong and close to the posteroventral angle; posteroventral angle with one strong seta; epimeral plate III (Fig. <xref ref-type="fig" rid="F7">7F</xref>): posterior margin almost straight slightly convex, ventral margin slightly convex; with three spiniform setae along ventral margin; with eight setae along posterior margin; posteroventral angle with one strong seta. Length of PVII to the total body length ~ 39–40% in males and 53–55% in females, respectively (see Fig. <xref ref-type="fig" rid="F3">3</xref>). Length of the protopodite uropod I is much greater than the width in males than in females, ~ 5.5× and 5.0×, respectively; length ratio of protopodite/ endopodite/ exopodite ~ 1/0.93/0.49 in large males (Fig. <xref ref-type="fig" rid="F7">7K</xref>) and 1/0.78/0.60 in small males (Fig. <xref ref-type="fig" rid="F9">9D</xref>) and females (Fig. <xref ref-type="fig" rid="F7">7L</xref>), respectively. Protopodite of uropod II is shorter in females and small-sized males vs large-sized males, ~ 2.4× as long as wide in large males (Fig. <xref ref-type="fig" rid="F7">7M</xref>) and ~ 3.0× in females (Fig. <xref ref-type="fig" rid="F7">7N</xref>) and small-sized males (Fig. <xref ref-type="fig" rid="F9">9E</xref>), respectively; length ratio of protopodite/endopodite/exopodite ~ 1/1.06/0.84. Uropod III different in large-sized males vs females and small-sized males, ~ 0.43× of body length in large-sized males (Fig. <xref ref-type="fig" rid="F7">7P</xref>) and 0.30× in females (Fig. <xref ref-type="fig" rid="F7">7O</xref>) and small-sized males (Fig. <xref ref-type="fig" rid="F9">9F</xref>); distal article ~ 19× longer than wide in large-sized males (Fig. <xref ref-type="fig" rid="F7">7P</xref>) and 6.8× in females (Fig. <xref ref-type="fig" rid="F7">7O</xref>) and small-sized males (Fig. <xref ref-type="fig" rid="F9">9F</xref>). Uropod III (Fig. <xref ref-type="fig" rid="F7">7O</xref>): protopodite ~ 1.9× as long as wide, with from two to five thin setae laterally and from five to seven spiniform setae apically; rami unequal, endopodite short, ~ 10× shorter than exopodite, without seta laterally and two or three spiniform setae apically; distal article 0.5× of length of proximal article, with three or four groups of thin-flexible setae along each margin and group of simple setae apically; proximal article ~ 8.0–9.0× longer than wide, with four groups of spiniform setae along outer margin and five groups of spiniform setae along inner margin. Telson (Fig. <xref ref-type="fig" rid="F7">7G–I</xref>) similar both in males and females; cleft ~ 0.65–0.7× of length of telson.</p><fig id="F6" position="float" orientation="portrait"><object-id xmlns:xlink="http://www.w3.org/1999/xlink" content-type="doi" xlink:type="simple">10.3897/zookeys.1254.165665.figure6</object-id><object-id xmlns:xlink="http://www.w3.org/1999/xlink" content-type="arpha" xlink:type="simple">BD59A0F6-6158-5183-B8B6-6F0C6A7AC473</object-id><label>Figure 6.</label><caption><p><italic><tp:taxon-name><tp:taxon-name-part taxon-name-part-type="genus" reg="Niphargus">Niphargus</tp:taxon-name-part> <tp:taxon-name-part taxon-name-part-type="species" reg="primoricus">primoricus</tp:taxon-name-part></tp:taxon-name></italic> sp. nov., paratype ♀ (<named-content xmlns:xlink="http://www.w3.org/1999/xlink" content-type="dwc:institutional_code" xlink:title="Zoological Museum of Moscow State University" xlink:href="http://grbio.org/institution/zoological-museum-moscow-lomonosov-state-university" xlink:type="simple">ZMMU</named-content> Mb-1300). A. Pereopod III; B. Dactylus of PIII; C. Pereopod IV; D. Dactylus of PIV; E. Pereopod V; F. Dactylus of PV; G. Pereopod VI; H. Dactylus of PVI; I. Pereopod VII; J. Dactylus of PVII.</p></caption><graphic xmlns:xlink="http://www.w3.org/1999/xlink" xlink:href="zookeys-1254-283_article-165665__-g006.jpg" position="float" orientation="portrait" xlink:type="simple" id="oo_1429632.jpg"><uri content-type="original_file" xlink:type="simple">https://binary.pensoft.net/fig/1429632</uri></graphic></fig><fig id="F7" position="float" orientation="portrait"><object-id xmlns:xlink="http://www.w3.org/1999/xlink" content-type="doi" xlink:type="simple">10.3897/zookeys.1254.165665.figure7</object-id><object-id xmlns:xlink="http://www.w3.org/1999/xlink" content-type="arpha" xlink:type="simple">2A38C762-CC54-5130-9C08-DEF69680D8D2</object-id><label>Figure 7.</label><caption><p><italic><tp:taxon-name><tp:taxon-name-part taxon-name-part-type="genus" reg="Niphargus">Niphargus</tp:taxon-name-part> <tp:taxon-name-part taxon-name-part-type="species" reg="primoricus">primoricus</tp:taxon-name-part></tp:taxon-name></italic> sp. nov., holotype ♂ (<named-content xmlns:xlink="http://www.w3.org/1999/xlink" content-type="dwc:institutional_code" xlink:title="Zoological Museum of Moscow State University" xlink:href="http://grbio.org/institution/zoological-museum-moscow-lomonosov-state-university" xlink:type="simple">ZMMU</named-content> Mb-1299) (A, C, E, I, J, K, M, P), paratype ♀ (<named-content xmlns:xlink="http://www.w3.org/1999/xlink" content-type="dwc:institutional_code" xlink:title="Zoological Museum of Moscow State University" xlink:href="http://grbio.org/institution/zoological-museum-moscow-lomonosov-state-university" xlink:type="simple">ZMMU</named-content> Mb-1300) (B, D, F, G, L, N, O), ♀ (<abbrev xmlns:xlink="http://www.w3.org/1999/xlink" xlink:title="A.N. Severtsov Institute of Ecology and Evolution of RAS" id="ABBRID0EVQAG" xlink:type="simple">LEMMI</abbrev>) (H). A–F. Epimeral plates I–III; G–I. Telson; J. Retinacula of pleopod III; K, L. Uropod I; M, N. Uropod II; O, P. Uropod III.</p></caption><graphic xmlns:xlink="http://www.w3.org/1999/xlink" xlink:href="zookeys-1254-283_article-165665__-g007.jpg" position="float" orientation="portrait" xlink:type="simple" id="oo_1429633.jpg"><uri content-type="original_file" xlink:type="simple">https://binary.pensoft.net/fig/1429633</uri></graphic></fig><fig id="F8" position="float" orientation="portrait"><object-id xmlns:xlink="http://www.w3.org/1999/xlink" content-type="doi" xlink:type="simple">10.3897/zookeys.1254.165665.figure8</object-id><object-id xmlns:xlink="http://www.w3.org/1999/xlink" content-type="arpha" xlink:type="simple">E737C118-383A-52A4-87B9-E7BAD70E2EC1</object-id><label>Figure 8.</label><caption><p><italic><tp:taxon-name><tp:taxon-name-part taxon-name-part-type="genus" reg="Niphargus">Niphargus</tp:taxon-name-part> <tp:taxon-name-part taxon-name-part-type="species" reg="primoricus">primoricus</tp:taxon-name-part></tp:taxon-name></italic> sp. nov., ♂ (<abbrev xmlns:xlink="http://www.w3.org/1999/xlink" xlink:title="A.N. Severtsov Institute of Ecology and Evolution of RAS" id="ABBRID0ERRAG" xlink:type="simple">LEMMI</abbrev>). A. Head; B. Urosomal segments and uropods; C. Distoventral palmar corner of propodus of GnI; D. Dorsal surface of urosomal segments. Scale bars: 100 µm (A–D).</p></caption><graphic xmlns:xlink="http://www.w3.org/1999/xlink" xlink:href="zookeys-1254-283_article-165665__-g008.jpg" position="float" orientation="portrait" xlink:type="simple" id="oo_1429634.jpg"><uri content-type="original_file" xlink:type="simple">https://binary.pensoft.net/fig/1429634</uri></graphic></fig><fig id="F9" position="float" orientation="portrait"><object-id xmlns:xlink="http://www.w3.org/1999/xlink" content-type="doi" xlink:type="simple">10.3897/zookeys.1254.165665.figure9</object-id><object-id xmlns:xlink="http://www.w3.org/1999/xlink" content-type="arpha" xlink:type="simple">621196E1-B43C-5758-904E-C7B6ACB616D9</object-id><label>Figure 9.</label><caption><p><italic><tp:taxon-name><tp:taxon-name-part taxon-name-part-type="genus" reg="Niphargus">Niphargus</tp:taxon-name-part> <tp:taxon-name-part taxon-name-part-type="species" reg="primoricus">primoricus</tp:taxon-name-part></tp:taxon-name></italic> sp. nov., ♂♂ (<abbrev xmlns:xlink="http://www.w3.org/1999/xlink" xlink:title="A.N. Severtsov Institute of Ecology and Evolution of RAS" id="ABBRID0ENSAG" xlink:type="simple">LEMMI</abbrev>). A–C. Telson; D. Uropod I; E. Uropod II; F. Uropod III.</p></caption><graphic xmlns:xlink="http://www.w3.org/1999/xlink" xlink:href="zookeys-1254-283_article-165665__-g009.jpg" position="float" orientation="portrait" xlink:type="simple" id="oo_1429635.jpg"><uri content-type="original_file" xlink:type="simple">https://binary.pensoft.net/fig/1429635</uri></graphic></fig></tp:treatment-sec><tp:treatment-sec sec-type="Coloration" id="SECID0EWSAG"><title>Coloration.</title><p>Body, appendages, and internal organs are whitish or yellowish characteristic to other stygobiotic representatives of the genus <italic><tp:taxon-name><tp:taxon-name-part taxon-name-part-type="genus" reg="Niphargus">Niphargus</tp:taxon-name-part></tp:taxon-name></italic> (see Fig. <xref ref-type="fig" rid="F2">2</xref>).</p></tp:treatment-sec><tp:treatment-sec sec-type="description" id="SECID0EHTAG"><title>Body size.</title><p>The largest collected male has bl. 8.0 mm; the largest collected female has bl. 15.5 mm.</p></tp:treatment-sec><tp:treatment-sec sec-type="GenBank" id="SECID0EMTAG"><title>GenBank</title><p><bold>(NCBI) accession numbers.</bold><ext-link xmlns:xlink="http://www.w3.org/1999/xlink" xlink:href="PX233131" ext-link-type="gen" xlink:type="simple">PX233131</ext-link> (holotype ♂, <named-content xmlns:xlink="http://www.w3.org/1999/xlink" content-type="dwc:institutional_code" xlink:title="Zoological Museum of Moscow State University" xlink:href="http://grbio.org/institution/zoological-museum-moscow-lomonosov-state-university" xlink:type="simple">ZMMU</named-content> Mb-1299), <ext-link xmlns:xlink="http://www.w3.org/1999/xlink" xlink:href="PX233133" ext-link-type="gen" xlink:type="simple">PX233133</ext-link> (paratype ♀, <named-content xmlns:xlink="http://www.w3.org/1999/xlink" content-type="dwc:institutional_code" xlink:title="Zoological Museum of Moscow State University" xlink:href="http://grbio.org/institution/zoological-museum-moscow-lomonosov-state-university" xlink:type="simple">ZMMU</named-content> Mb-1300), <ext-link xmlns:xlink="http://www.w3.org/1999/xlink" xlink:href="PX233131" ext-link-type="gen" xlink:type="simple">PX233131</ext-link>–<ext-link xmlns:xlink="http://www.w3.org/1999/xlink" xlink:href="PX233153" ext-link-type="gen" xlink:type="simple">PX233153</ext-link>.</p></tp:treatment-sec><tp:treatment-sec sec-type="habitat" id="SECID0EQUAG"><title>Habitat.</title><p>All specimens of <italic><tp:taxon-name><tp:taxon-name-part taxon-name-part-type="genus" reg="Niphargus">Niphargus</tp:taxon-name-part> <tp:taxon-name-part taxon-name-part-type="species" reg="primoricus">primoricus</tp:taxon-name-part></tp:taxon-name></italic> sp. nov. were collected from the deep layers of pebble beach habitats along the northern Black Sea coastline (Fig. <xref ref-type="fig" rid="F1">1A</xref>). This species inhabits freshwater environments, such as small rivers, streams, and springs, which ooze in the lower layers of coastal pebbles near the edge of the sea (Fig. <xref ref-type="fig" rid="F1">1C–F</xref>). These biotopes are common along the northern coast of the Black Sea, alternating with rocky outcrops and small sandy beaches. Also, several individuals of this species have been found in hyporhean habitats under thick layers of pebbles in the small mountain river Kuapse (near the village of Nizhnyaya Mamedka), which flows into the Black Sea.</p></tp:treatment-sec><tp:treatment-sec sec-type="distribution" id="SECID0EJVAG"><title>Distribution.</title><p>The species is currently found along the northern coastline of the Black Sea, from the mouth of the Ashamba River (<named-content xmlns:xlink="http://www.w3.org/1999/xlink" content-type="dwc:verbatimCoordinates" xlink:type="simple"><named-content content-type="geo-json" specific-use="{&#34;type&#34;:&#34;Point&#34;,&#34;coordinates&#34;:[37.980083,44.576639]}" id="NCID0ESVAG" xlink:type="simple">44°34'35.9"N, 37°58'48.3"E</named-content></named-content>) to the Khosta River (<named-content xmlns:xlink="http://www.w3.org/1999/xlink" content-type="dwc:verbatimCoordinates" xlink:type="simple"><named-content content-type="geo-json" specific-use="{&#34;type&#34;:&#34;Point&#34;,&#34;coordinates&#34;:[39.868611,43.509417]}" id="NCID0E1VAG" xlink:type="simple">43°30'33.9"N, 39°52'07.0"E</named-content></named-content>) (the type locality) (see Fig. <xref ref-type="fig" rid="F1">1</xref>), with the most distant localities separated for 190 km.</p></tp:treatment-sec><tp:treatment-sec sec-type="etymology" id="SECID0EDWAG"><title>Etymology.</title><p>The new species is named after its unique habitat and distribution along the northern Black Sea coastline; <italic><tp:taxon-name><tp:taxon-name-part taxon-name-part-type="genus" reg="Niphargus"/><tp:taxon-name-part taxon-name-part-type="species" reg="primoricus">primoricus</tp:taxon-name-part></tp:taxon-name></italic> (Russian) meaning “living close to the sea shore”.</p></tp:treatment-sec><tp:treatment-sec sec-type="Taxonomic remarks" id="SECID0ETWAG"><title>Taxonomic remarks.</title><p><italic><tp:taxon-name><tp:taxon-name-part taxon-name-part-type="genus" reg="Niphargus">Niphargus</tp:taxon-name-part> <tp:taxon-name-part taxon-name-part-type="species" reg="primoricus">primoricus</tp:taxon-name-part></tp:taxon-name></italic> sp. nov. clearly belongs to the European “<italic>stygius</italic>–<italic><tp:taxon-name><tp:taxon-name-part taxon-name-part-type="genus" reg="Niphargus"/><tp:taxon-name-part taxon-name-part-type="species" reg="longicaudatus">longicaudatus</tp:taxon-name-part></tp:taxon-name></italic>” species group (Fig. <xref ref-type="fig" rid="F1">1</xref>) according to the molecular genetic analysis, closely related to <italic><tp:taxon-name><tp:taxon-name-part taxon-name-part-type="genus" reg="Niphargus">Niphargus</tp:taxon-name-part> <tp:taxon-name-part taxon-name-part-type="species" reg="tarkhankuticus">tarkhankuticus</tp:taxon-name-part></tp:taxon-name></italic> Marin, Turbanov, Prokopov &amp; Palatov, 2022 from Tarkhankut Peninsula (Crimea), as well as <italic><tp:taxon-name><tp:taxon-name-part taxon-name-part-type="genus" reg="Niphargus">N.</tp:taxon-name-part> <tp:taxon-name-part taxon-name-part-type="species" reg="longicaudatus">longicaudatus</tp:taxon-name-part></tp:taxon-name></italic> (A. Costa, 1851), <italic><tp:taxon-name><tp:taxon-name-part taxon-name-part-type="genus" reg="Niphargus">N.</tp:taxon-name-part> <tp:taxon-name-part taxon-name-part-type="species" reg="aitolosi">aitolosi</tp:taxon-name-part></tp:taxon-name></italic> Ntakis, Anastasiadou, Zakšek &amp; Fišer, 2015, <italic><tp:taxon-name><tp:taxon-name-part taxon-name-part-type="genus" reg="Niphargus">N.</tp:taxon-name-part> <tp:taxon-name-part taxon-name-part-type="species" reg="cvijici">cvijici</tp:taxon-name-part></tp:taxon-name></italic> S. Karaman, 1950, <italic><tp:taxon-name><tp:taxon-name-part taxon-name-part-type="genus" reg="Niphargus">N.</tp:taxon-name-part> <tp:taxon-name-part taxon-name-part-type="species" reg="frasassianus">frasassianus</tp:taxon-name-part></tp:taxon-name></italic> G. Karaman, Borowsky &amp; Dattagupta, 2010, <italic><tp:taxon-name><tp:taxon-name-part taxon-name-part-type="genus" reg="Niphargus">N.</tp:taxon-name-part> <tp:taxon-name-part taxon-name-part-type="species" reg="pasquinii">pasquinii</tp:taxon-name-part></tp:taxon-name></italic> Vigna-Taglianti, 1966, <italic><tp:taxon-name><tp:taxon-name-part taxon-name-part-type="genus" reg="Niphargus">N.</tp:taxon-name-part> <tp:taxon-name-part taxon-name-part-type="species" reg="sibillianus">sibillianus</tp:taxon-name-part></tp:taxon-name></italic> G. Karaman, 1984, <italic><tp:taxon-name><tp:taxon-name-part taxon-name-part-type="genus" reg="Niphargus">N.</tp:taxon-name-part> <tp:taxon-name-part taxon-name-part-type="species" reg="sodalis">sodalis</tp:taxon-name-part></tp:taxon-name></italic> G. Karaman, 1984, <italic><tp:taxon-name><tp:taxon-name-part taxon-name-part-type="genus" reg="Niphargus">N.</tp:taxon-name-part> <tp:taxon-name-part taxon-name-part-type="species" reg="timavi">timavi</tp:taxon-name-part></tp:taxon-name></italic> S. Karaman, 1954, and <italic><tp:taxon-name><tp:taxon-name-part taxon-name-part-type="genus" reg="Niphargus">N.</tp:taxon-name-part> <tp:taxon-name-part taxon-name-part-type="species" reg="versluysi">versluysi</tp:taxon-name-part></tp:taxon-name></italic> S. Karaman, 1950, known in the Apennine and Balkan Peninsulas (see <xref ref-type="bibr" rid="B34">Karaman 1986</xref>, <xref ref-type="bibr" rid="B35">1989</xref>; <xref ref-type="bibr" rid="B53">Marin et al. 2022</xref>). These species have distally bluntly produced anterodistal lobe of the head; the presence of two dorsolateral spines on urosomite III; the presence of two hooks in retinacles; uropod I with different sized rami, with endopodite ramus usually larger than exopodite; rami of uropod I with characteristic thin-flexible setae; and bluntly rounded posteroventral corners of epimeral plates.</p><p>Together with Crimean <italic><tp:taxon-name><tp:taxon-name-part taxon-name-part-type="genus" reg="Niphargus">N.</tp:taxon-name-part> <tp:taxon-name-part taxon-name-part-type="species" reg="tarkhankuticus">tarkhankuticus</tp:taxon-name-part></tp:taxon-name></italic> and two undescribed species from Crimea (Staryi Krym) and northern Türkiye (Akgüney, Sinop) (IM, unpublished data) (see Fig. <xref ref-type="fig" rid="F1">1</xref>), the new species forms a geographically local Pontic (of the Black Sea area) group of species, which has been named as the “<italic><tp:taxon-name><tp:taxon-name-part taxon-name-part-type="genus" reg="Niphargus"/><tp:taxon-name-part taxon-name-part-type="species" reg="tarkhankuticus">tarkhankuticus</tp:taxon-name-part></tp:taxon-name></italic>” ingroup (see <xref ref-type="bibr" rid="B53">Marin et al. 2022</xref>). However, the new species can be separated from <italic><tp:taxon-name><tp:taxon-name-part taxon-name-part-type="genus" reg="Niphargus">N.</tp:taxon-name-part> <tp:taxon-name-part taxon-name-part-type="species" reg="tarkhankuticus">tarkhankuticus</tp:taxon-name-part></tp:taxon-name></italic> by several minute morphological features, such as 1) almost straight posterior margin of epimeral plate II and triangularly produced posterolateral angle of epimeral plate III; 2) significantly longer distal spines on lobes of telson; and 3) strongly spinulated protopodites of uropods I and II. At the same time, morphological similarity in most other morphological features clearly indicates a very close phylogenetic relationship between these species.</p><p>To distinguish from the related European species, namely <italic><tp:taxon-name><tp:taxon-name-part taxon-name-part-type="genus" reg="Niphargus">N.</tp:taxon-name-part> <tp:taxon-name-part taxon-name-part-type="species" reg="longicaudatus">longicaudatus</tp:taxon-name-part></tp:taxon-name></italic>, <italic><tp:taxon-name><tp:taxon-name-part taxon-name-part-type="genus" reg="Niphargus">N.</tp:taxon-name-part> <tp:taxon-name-part taxon-name-part-type="species" reg="aitolosi">aitolosi</tp:taxon-name-part></tp:taxon-name></italic>, <italic><tp:taxon-name><tp:taxon-name-part taxon-name-part-type="genus" reg="Niphargus">N.</tp:taxon-name-part> <tp:taxon-name-part taxon-name-part-type="species" reg="cvijici">cvijici</tp:taxon-name-part></tp:taxon-name></italic>, <italic><tp:taxon-name><tp:taxon-name-part taxon-name-part-type="genus" reg="Niphargus">N.</tp:taxon-name-part> <tp:taxon-name-part taxon-name-part-type="species" reg="frasassianus">frasassianus</tp:taxon-name-part></tp:taxon-name></italic>, <italic><tp:taxon-name><tp:taxon-name-part taxon-name-part-type="genus" reg="Niphargus">N.</tp:taxon-name-part> <tp:taxon-name-part taxon-name-part-type="species" reg="pasquinii">pasquinii</tp:taxon-name-part></tp:taxon-name></italic>, <italic><tp:taxon-name><tp:taxon-name-part taxon-name-part-type="genus" reg="Niphargus">N.</tp:taxon-name-part> <tp:taxon-name-part taxon-name-part-type="species" reg="sibillianus">sibillianus</tp:taxon-name-part></tp:taxon-name></italic>, <italic><tp:taxon-name><tp:taxon-name-part taxon-name-part-type="genus" reg="Niphargus">N.</tp:taxon-name-part> <tp:taxon-name-part taxon-name-part-type="species" reg="sodalis">sodalis</tp:taxon-name-part></tp:taxon-name></italic>, <italic><tp:taxon-name><tp:taxon-name-part taxon-name-part-type="genus" reg="Niphargus">N.</tp:taxon-name-part> <tp:taxon-name-part taxon-name-part-type="species" reg="timavi">timavi</tp:taxon-name-part></tp:taxon-name></italic> and <italic><tp:taxon-name><tp:taxon-name-part taxon-name-part-type="genus" reg="Niphargus">N.</tp:taxon-name-part> <tp:taxon-name-part taxon-name-part-type="species" reg="versluysi">versluysi</tp:taxon-name-part></tp:taxon-name></italic>, see <xref ref-type="bibr" rid="B53">Marin et al. (2022)</xref>, where a detailed morphological comparison is given with <italic><tp:taxon-name><tp:taxon-name-part taxon-name-part-type="genus" reg="Niphargus">N.</tp:taxon-name-part> <tp:taxon-name-part taxon-name-part-type="species" reg="tarkhankuticus">tarkhankuticus</tp:taxon-name-part></tp:taxon-name></italic>, which is phylogenetically and morphologically very close to the new species (see above)..</p></tp:treatment-sec><tp:treatment-sec sec-type="Molecular phylogenetic approach" id="SECID0EMABG"><title>Molecular phylogenetic approach.</title><p>The molecular genetic analysis (Fig. <xref ref-type="fig" rid="F1">1B</xref>) clearly confirmed the monophyly (Bayesian–PP = 1.00; <abbrev xmlns:xlink="http://www.w3.org/1999/xlink" xlink:title="Maximum Likelihood" id="ABBRID0EWABG" xlink:type="simple">ML</abbrev>–BS = 95%) of the studied lineage, including <italic><tp:taxon-name><tp:taxon-name-part taxon-name-part-type="genus" reg="Niphargus">Niphargus</tp:taxon-name-part> <tp:taxon-name-part taxon-name-part-type="species" reg="primoricus">primoricus</tp:taxon-name-part></tp:taxon-name></italic> sp. nov., <italic><tp:taxon-name><tp:taxon-name-part taxon-name-part-type="genus" reg="Niphargus">N.</tp:taxon-name-part> <tp:taxon-name-part taxon-name-part-type="species" reg="tarkhankuticus">tarkhankuticus</tp:taxon-name-part></tp:taxon-name></italic>, and two undescribed species from the coastal habitats of the Black Sea (see Fig. <xref ref-type="fig" rid="F1">1B</xref>; Table <xref ref-type="table" rid="T2">2</xref>).</p><table-wrap id="T2" position="float" orientation="portrait"><label>Table 2.</label><caption><p>Uncorrected pairwise genetic (<abbrev xmlns:xlink="http://www.w3.org/1999/xlink" xlink:title="cytochrome c oxidase subunit I" id="ABBRID0EBCBG" xlink:type="simple">COI mtDNA</abbrev>) distances (<italic>p</italic>-distances) (substitutions per 100 nucleotides) (± S.E.) between <italic><tp:taxon-name><tp:taxon-name-part taxon-name-part-type="genus" reg="Niphargus">Niphargus</tp:taxon-name-part> <tp:taxon-name-part taxon-name-part-type="species" reg="primoricus">primoricus</tp:taxon-name-part></tp:taxon-name></italic> sp. nov. (<italic>n</italic> = 17) and other relative congeners.</p></caption><table id="TID0E3LBI" rules="all"><tbody><tr><th rowspan="1" colspan="1">Species (or locality for undescribed species)</th><th rowspan="1" colspan="1"><italic>p</italic>-distances ± S.E.</th></tr><tr><td rowspan="1" colspan="1"><italic><tp:taxon-name><tp:taxon-name-part taxon-name-part-type="genus" reg="Niphargus">Niphargus</tp:taxon-name-part></tp:taxon-name></italic> sp. – Türkiye: Akgüney, Sinop (<italic>n</italic> = 2)</td><td rowspan="1" colspan="1">0.121±0.026</td></tr><tr><td rowspan="1" colspan="1"><italic><tp:taxon-name><tp:taxon-name-part taxon-name-part-type="genus" reg="Niphargus">Niphargus</tp:taxon-name-part> <tp:taxon-name-part taxon-name-part-type="species" reg="tarkhankuticus">tarkhankuticus</tp:taxon-name-part></tp:taxon-name></italic> (<italic>n</italic> = 6)</td><td rowspan="1" colspan="1">0.128±0.027</td></tr><tr><td rowspan="1" colspan="1"><italic><tp:taxon-name><tp:taxon-name-part taxon-name-part-type="genus" reg="Niphargus">Niphargus</tp:taxon-name-part></tp:taxon-name></italic> sp. – Crimean Peninsula: Staryi Krym (<italic>n</italic> =2)</td><td rowspan="1" colspan="1">0.135±0.027</td></tr><tr><td rowspan="1" colspan="1"><italic><tp:taxon-name><tp:taxon-name-part taxon-name-part-type="genus" reg="Niphargus">N.</tp:taxon-name-part> <tp:taxon-name-part taxon-name-part-type="species" reg="pasquinii">pasquinii</tp:taxon-name-part></tp:taxon-name></italic> (<italic>n</italic> = 4)</td><td rowspan="1" colspan="1">0.181±0.038</td></tr><tr><td rowspan="1" colspan="1"><italic><tp:taxon-name><tp:taxon-name-part taxon-name-part-type="genus" reg="Niphargus">N.</tp:taxon-name-part> <tp:taxon-name-part taxon-name-part-type="species" reg="cvijici">cvijici</tp:taxon-name-part></tp:taxon-name></italic> (<italic>n</italic> = 1)</td><td rowspan="1" colspan="1">0.184±0.039</td></tr><tr><td rowspan="1" colspan="1"><italic><tp:taxon-name><tp:taxon-name-part taxon-name-part-type="genus" reg="Niphargus">N.</tp:taxon-name-part> <tp:taxon-name-part taxon-name-part-type="species" reg="frasassianus">frasassianus</tp:taxon-name-part></tp:taxon-name></italic> (<italic>n</italic> = 3)</td><td rowspan="1" colspan="1">0.185±0.039</td></tr><tr><td rowspan="1" colspan="1"><italic><tp:taxon-name><tp:taxon-name-part taxon-name-part-type="genus" reg="Niphargus">N.</tp:taxon-name-part> <tp:taxon-name-part taxon-name-part-type="species" reg="timavi">timavi</tp:taxon-name-part></tp:taxon-name></italic> (<italic>n</italic> = 3)</td><td rowspan="1" colspan="1">0.188±0.039</td></tr><tr><td rowspan="1" colspan="1"><italic><tp:taxon-name><tp:taxon-name-part taxon-name-part-type="genus" reg="Niphargus">N.</tp:taxon-name-part> <tp:taxon-name-part taxon-name-part-type="species" reg="sodalis">sodalis</tp:taxon-name-part></tp:taxon-name></italic> (<italic>n</italic> = 1)</td><td rowspan="1" colspan="1">0.191±0.040</td></tr><tr><td rowspan="1" colspan="1"><italic><tp:taxon-name><tp:taxon-name-part taxon-name-part-type="genus" reg="Niphargus">N.</tp:taxon-name-part> <tp:taxon-name-part taxon-name-part-type="species" reg="longicaudatus">longicaudatus</tp:taxon-name-part></tp:taxon-name></italic> (<italic>n</italic> = 6)</td><td rowspan="1" colspan="1">0.193±0.040</td></tr><tr><td rowspan="1" colspan="1"><italic><tp:taxon-name><tp:taxon-name-part taxon-name-part-type="genus" reg="Niphargus">N.</tp:taxon-name-part> <tp:taxon-name-part taxon-name-part-type="species" reg="aitolosi">aitolosi</tp:taxon-name-part></tp:taxon-name></italic> (<italic>n</italic> = 3)</td><td rowspan="1" colspan="1">0.194±0.041</td></tr><tr><td rowspan="1" colspan="1"><italic><tp:taxon-name><tp:taxon-name-part taxon-name-part-type="genus" reg="Niphargus">N.</tp:taxon-name-part> <tp:taxon-name-part taxon-name-part-type="species" reg="sibillianus">sibillianus</tp:taxon-name-part></tp:taxon-name></italic> (<italic>n</italic> = 3)</td><td rowspan="1" colspan="1">0.206±0.044</td></tr><tr><td rowspan="1" colspan="1"><italic><tp:taxon-name><tp:taxon-name-part taxon-name-part-type="genus" reg="Niphargus">N.</tp:taxon-name-part> <tp:taxon-name-part taxon-name-part-type="species" reg="versluysi">versluysi</tp:taxon-name-part></tp:taxon-name></italic> (<italic>n</italic> = 3)</td><td rowspan="1" colspan="1">0.209±0.044</td></tr></tbody></table></table-wrap><p>The interspecific genetic differences between the studied related <italic><tp:taxon-name><tp:taxon-name-part taxon-name-part-type="genus" reg="Niphargus">Niphargus</tp:taxon-name-part></tp:taxon-name></italic> species mostly vary from 12% to 13% (see Table <xref ref-type="table" rid="T1">1</xref>).</p><p>The intraspecific genetic divergence between the individuals from recently discovered locations (the most remote of them are separated by a distance of 190 km) (see Table <xref ref-type="table" rid="T1">1</xref>) of <italic><tp:taxon-name><tp:taxon-name-part taxon-name-part-type="genus" reg="Niphargus">Niphargus</tp:taxon-name-part> <tp:taxon-name-part taxon-name-part-type="species" reg="primoricus">primoricus</tp:taxon-name-part></tp:taxon-name></italic> sp. nov. (<italic>n</italic> = 17) is very low, with the interspecific uncorrected pairwise distances (<italic>p</italic>-distances) estimated as ~ 0.8% (0.008±0.001 substitutions per 100 nucleotide positions).</p></tp:treatment-sec><tp:treatment-sec sec-type="ZooBank taxon ID" id="SECID0EYLBG"><title>ZooBank taxon ID.</title><p>The electronic version of this article in Portable Document Format will represent a published work according to the International Commission on Zoological Nomenclature (<abbrev xmlns:xlink="http://www.w3.org/1999/xlink" xlink:title="International Commission on Zoological Nomenclature" id="ABBRID0E5LBG" xlink:type="simple">ICZN</abbrev>), and hence the new names contained in the electronic version are effectively published under that Code from the electronic edition alone. This published work and the nomenclatural acts it contains have been registered in ZooBank, the online registration system for the <abbrev xmlns:xlink="http://www.w3.org/1999/xlink" xlink:title="International Commission on Zoological Nomenclature" id="ABBRID0ECMBG" xlink:type="simple">ICZN</abbrev>. The ZooBank Life Science Identifiers (<abbrev xmlns:xlink="http://www.w3.org/1999/xlink" xlink:title="ZooBank Life Science Identifiers" id="ABBRID0EGMBG" xlink:type="simple">LSID</abbrev>) for this publication is: <ext-link xmlns:xlink="http://www.w3.org/1999/xlink" xlink:href="https://zoobank.org/D09561CD-8A55-4127-999B-FEC5C07237D0" ext-link-type="uri" xlink:type="simple">https://zoobank.org/D09561CD-8A55-4127-999B-FEC5C07237D0</ext-link>. The online version of this work is archived and available from the following digital repositories: ZooKeys, PubMed Central and CLOCKSS. The <abbrev xmlns:xlink="http://www.w3.org/1999/xlink" xlink:title="ZooBank Life Science Identifiers" id="ABBRID0EPMBG" xlink:type="simple">LSID</abbrev> for the new species, <italic><tp:taxon-name><tp:taxon-name-part taxon-name-part-type="genus" reg="Niphargus">Niphargus</tp:taxon-name-part> <tp:taxon-name-part taxon-name-part-type="species" reg="primoricus">primoricus</tp:taxon-name-part></tp:taxon-name></italic> sp. nov., is <ext-link xmlns:xlink="http://www.w3.org/1999/xlink" xlink:href="https://zoobank.org/3ED10492-D4D5-420A-A2EF-9511C8E17C2C" ext-link-type="uri" xlink:type="simple">https://zoobank.org/3ED10492-D4D5-420A-A2EF-9511C8E17C2C</ext-link>.</p></tp:treatment-sec><tp:treatment-sec><!--Section generated to contain objects referenced in tp:taxon-treatment.--><fig id="F1" position="float" orientation="portrait"><object-id xmlns:xlink="http://www.w3.org/1999/xlink" content-type="doi" xlink:type="simple">10.3897/zookeys.1254.165665.figure1</object-id><object-id xmlns:xlink="http://www.w3.org/1999/xlink" content-type="arpha" xlink:type="simple">BA1E20AA-9A3F-5A9A-98D1-E64A479933D3</object-id><label>Figure 1.</label><caption><p>A. The map of collection sites (see Table <xref ref-type="table" rid="T1">1</xref>); B. Schematic haplotype network and phylogenetic tree (reconstruction) of relationships of the <italic><tp:taxon-name><tp:taxon-name-part taxon-name-part-type="genus" reg="Niphargus">Niphargus</tp:taxon-name-part> <tp:taxon-name-part taxon-name-part-type="species" reg="primoricus">primoricus</tp:taxon-name-part></tp:taxon-name></italic> sp. nov. Characteristic biotopes, where the new species was found. C. The bay at the mouth of the Ashamba River, Golubaya Bukhta, Gelendzhik, D. The mouth of the Nebug River, Nebug, E. Peeble beach at the mouth of the Tu River, Olginka; F. Layers of pebbles at the mouth of the Psezuapse River, Lazarevskoe. Yellow arrows indicated the exact sampling localities.</p></caption><graphic xmlns:xlink="http://www.w3.org/1999/xlink" xlink:href="zookeys-1254-283_article-165665__-g001.jpg" position="float" orientation="portrait" xlink:type="simple" id="oo_1429627.jpg"><uri content-type="original_file" xlink:type="simple">https://binary.pensoft.net/fig/1429627</uri></graphic></fig><table-wrap id="T1" position="float" orientation="portrait"><label>Table 1.</label><caption><p>The list of stations where representatives of the new <italic><tp:taxon-name><tp:taxon-name-part taxon-name-part-type="genus" reg="Niphargus">Niphargus</tp:taxon-name-part></tp:taxon-name></italic> species were taken for molecular-genetic study (<abbrev xmlns:xlink="http://www.w3.org/1999/xlink" xlink:title="cytochrome c oxidase subunit I" id="ABBRID0EYMAC" xlink:type="simple">COI mtDNA</abbrev> gene marker).</p></caption><table id="TID0EH1AI" rules="all"><tbody><tr><th rowspan="1" colspan="1">№ of station</th><th rowspan="1" colspan="1">Coordinates</th><th rowspan="1" colspan="1">Data</th><th rowspan="1" colspan="1">№ of specimens (GenBank numbers)</th></tr><tr><td rowspan="1" colspan="1">
                  <bold>1</bold>
                </td><td rowspan="1" colspan="1">
                  <named-content xmlns:xlink="http://www.w3.org/1999/xlink" content-type="dwc:verbatimCoordinates" xlink:type="simple">
                    <named-content content-type="geo-json" specific-use="{&#34;type&#34;:&#34;Point&#34;,&#34;coordinates&#34;:[37.980083,44.576639]}" id="NCID0E2NAC" xlink:type="simple">44°34'35.9"N, 37°58'48.3"E</named-content>
                  </named-content>
                </td><td rowspan="1" colspan="1">12.07.2023</td><td rowspan="1" colspan="1" style="color: #396ba6"><ext-link xmlns:xlink="http://www.w3.org/1999/xlink" xlink:href="PX233139" ext-link-type="gen" xlink:type="simple">PX233139</ext-link>, <ext-link xmlns:xlink="http://www.w3.org/1999/xlink" xlink:href="PX233140" ext-link-type="gen" xlink:type="simple">PX233140</ext-link></td></tr><tr><td rowspan="1" colspan="1">
                  <bold>2</bold>
                </td><td rowspan="1" colspan="1">
                  <named-content xmlns:xlink="http://www.w3.org/1999/xlink" content-type="dwc:verbatimCoordinates" xlink:type="simple">
                    <named-content content-type="geo-json" specific-use="{&#34;type&#34;:&#34;Point&#34;,&#34;coordinates&#34;:[38.396900,44.371297]}" id="NCID0E6OAC" xlink:type="simple">44°22'16.67"N, 38°23'48.84"E</named-content>
                  </named-content>
                </td><td rowspan="1" colspan="1">12.06.2024</td><td rowspan="1" colspan="1" style="color: #396ba6">
                  <ext-link xmlns:xlink="http://www.w3.org/1999/xlink" xlink:href="PX233141" ext-link-type="gen" xlink:type="simple">PX233141</ext-link>
                </td></tr><tr><td rowspan="1" colspan="1">
                  <bold>3</bold>
                </td><td rowspan="1" colspan="1">
                  <named-content xmlns:xlink="http://www.w3.org/1999/xlink" content-type="dwc:verbatimCoordinates" xlink:type="simple">
                    <named-content content-type="geo-json" specific-use="{&#34;type&#34;:&#34;Point&#34;,&#34;coordinates&#34;:[38.843158,44.247844]}" id="NCID0EAAAE" xlink:type="simple">44°14'52.24"N, 38°50'35.37"E</named-content>
                  </named-content>
                </td><td rowspan="1" colspan="1">08.06.2024</td><td rowspan="1" colspan="1" style="color: #396ba6"><ext-link xmlns:xlink="http://www.w3.org/1999/xlink" xlink:href="PX233142" ext-link-type="gen" xlink:type="simple">PX233142</ext-link>, <ext-link xmlns:xlink="http://www.w3.org/1999/xlink" xlink:href="PX233143" ext-link-type="gen" xlink:type="simple">PX233143</ext-link></td></tr><tr><td rowspan="1" colspan="1">
                  <bold>4</bold>
                </td><td rowspan="1" colspan="1">
                  <named-content xmlns:xlink="http://www.w3.org/1999/xlink" content-type="dwc:verbatimCoordinates" xlink:type="simple">
                    <named-content content-type="geo-json" specific-use="{&#34;type&#34;:&#34;Point&#34;,&#34;coordinates&#34;:[38.884867,44.191144]}" id="NCID0EEBAE" xlink:type="simple">44°11'28.12"N, 38°53'05.52"E</named-content>
                  </named-content>
                </td><td rowspan="1" colspan="1">08.06.2024</td><td rowspan="1" colspan="1" style="color: #396ba6">
                  <ext-link xmlns:xlink="http://www.w3.org/1999/xlink" xlink:href="PX233144" ext-link-type="gen" xlink:type="simple">PX233144</ext-link>
                </td></tr><tr><td rowspan="1" colspan="1">
                  <bold>5</bold>
                </td><td rowspan="1" colspan="1">
                  <named-content xmlns:xlink="http://www.w3.org/1999/xlink" content-type="dwc:verbatimCoordinates" xlink:type="simple">
                    <named-content content-type="geo-json" specific-use="{&#34;type&#34;:&#34;Point&#34;,&#34;coordinates&#34;:[39.025972,44.135208]}" id="NCID0EECAE" xlink:type="simple">44°08'06.75"N, 39°01'33.5"E</named-content>
                  </named-content>
                </td><td rowspan="1" colspan="1">07.06.2024</td><td rowspan="1" colspan="1" style="color: #396ba6">
                  <ext-link xmlns:xlink="http://www.w3.org/1999/xlink" xlink:href="PX233145" ext-link-type="gen" xlink:type="simple">PX233145</ext-link>
                </td></tr><tr><td rowspan="1" colspan="1">
                  <bold>6</bold>
                </td><td rowspan="1" colspan="1">
                  <named-content xmlns:xlink="http://www.w3.org/1999/xlink" content-type="dwc:verbatimCoordinates" xlink:type="simple">
                    <named-content content-type="geo-json" specific-use="{&#34;type&#34;:&#34;Point&#34;,&#34;coordinates&#34;:[39.139667,44.066778]}" id="NCID0EEDAE" xlink:type="simple">44°04'00.4"N, 39°08'22.8"E</named-content>
                  </named-content>
                </td><td rowspan="1" colspan="1">13.05.2019</td><td rowspan="1" colspan="1" style="color: #396ba6">
                  <ext-link xmlns:xlink="http://www.w3.org/1999/xlink" xlink:href="PX233146" ext-link-type="gen" xlink:type="simple">PX233146</ext-link>
                </td></tr><tr><td rowspan="1" colspan="1">
                  <bold>7</bold>
                </td><td rowspan="1" colspan="1">
                  <named-content xmlns:xlink="http://www.w3.org/1999/xlink" content-type="dwc:verbatimCoordinates" xlink:type="simple">
                    <named-content content-type="geo-json" specific-use="{&#34;type&#34;:&#34;Point&#34;,&#34;coordinates&#34;:[39.210550,43.992808]}" id="NCID0EEEAE" xlink:type="simple">43°59'34.11"N, 39°12'37.98"E</named-content>
                  </named-content>
                </td><td rowspan="1" colspan="1">06.06.2024</td><td rowspan="1" colspan="1" style="color: #396ba6"><ext-link xmlns:xlink="http://www.w3.org/1999/xlink" xlink:href="PX233147" ext-link-type="gen" xlink:type="simple">PX233147</ext-link>, <ext-link xmlns:xlink="http://www.w3.org/1999/xlink" xlink:href="PX233148" ext-link-type="gen" xlink:type="simple">PX233148</ext-link></td></tr><tr><td rowspan="1" colspan="1">
                  <bold>8</bold>
                </td><td rowspan="1" colspan="1">
                  <named-content xmlns:xlink="http://www.w3.org/1999/xlink" content-type="dwc:verbatimCoordinates" xlink:type="simple">
                    <named-content content-type="geo-json" specific-use="{&#34;type&#34;:&#34;Point&#34;,&#34;coordinates&#34;:[39.311972,43.952978]}" id="NCID0EIFAE" xlink:type="simple">43°57'10.72"N, 39°18'43.1"E</named-content>
                  </named-content>
                </td><td rowspan="1" colspan="1">05.06.2024</td><td rowspan="1" colspan="1" style="color: #396ba6">
                  <ext-link xmlns:xlink="http://www.w3.org/1999/xlink" xlink:href="PX233149" ext-link-type="gen" xlink:type="simple">PX233149</ext-link>
                </td></tr><tr><td rowspan="1" colspan="1">
                  <bold>9</bold>
                </td><td rowspan="1" colspan="1">
                  <named-content xmlns:xlink="http://www.w3.org/1999/xlink" content-type="dwc:verbatimCoordinates" xlink:type="simple">
                    <named-content content-type="geo-json" specific-use="{&#34;type&#34;:&#34;Point&#34;,&#34;coordinates&#34;:[39.334436,43.899264]}" id="NCID0EIGAE" xlink:type="simple">43°53'57.35"N, 39°20'03.97"E</named-content>
                  </named-content>
                </td><td rowspan="1" colspan="1">03.06.2024</td><td rowspan="1" colspan="1" style="color: #396ba6"><ext-link xmlns:xlink="http://www.w3.org/1999/xlink" xlink:href="PX233150" ext-link-type="gen" xlink:type="simple">PX233150</ext-link>, <ext-link xmlns:xlink="http://www.w3.org/1999/xlink" xlink:href="PX233151" ext-link-type="gen" xlink:type="simple">PX233151</ext-link></td></tr><tr><td rowspan="2" colspan="1"><bold>1</bold>0</td><td rowspan="1" colspan="1">
                  <named-content xmlns:xlink="http://www.w3.org/1999/xlink" content-type="dwc:verbatimCoordinates" xlink:type="simple">
                    <named-content content-type="geo-json" specific-use="{&#34;type&#34;:&#34;Point&#34;,&#34;coordinates&#34;:[39.868611,43.509417]}" id="NCID0EMHAE" xlink:type="simple">43°30'33.9"N, 39°52'07.0"E</named-content>
                  </named-content>
                </td><td rowspan="1" colspan="1">12.06.2024</td><td rowspan="1" colspan="1">Paratype ♀, <named-content xmlns:xlink="http://www.w3.org/1999/xlink" content-type="dwc:institutional_code" xlink:title="Zoological Museum of Moscow State University" xlink:href="http://grbio.org/institution/zoological-museum-moscow-lomonosov-state-university" xlink:type="simple">ZMMU</named-content> Mb-1300 (<ext-link xmlns:xlink="http://www.w3.org/1999/xlink" xlink:href="PX233133" ext-link-type="gen" xlink:type="simple">PX233133</ext-link>) (see below) + <ext-link xmlns:xlink="http://www.w3.org/1999/xlink" xlink:href="PX233134" ext-link-type="gen" xlink:type="simple">PX233134</ext-link>–<ext-link xmlns:xlink="http://www.w3.org/1999/xlink" xlink:href="PX233138" ext-link-type="gen" xlink:type="simple">PX233138</ext-link></td></tr><tr><td rowspan="1" colspan="1"><named-content xmlns:xlink="http://www.w3.org/1999/xlink" content-type="dwc:verbatimCoordinates" xlink:type="simple"><named-content content-type="geo-json" specific-use="{&#34;type&#34;:&#34;Point&#34;,&#34;coordinates&#34;:[39.869472,43.515361]}" id="NCID0ESIAE" xlink:type="simple">43°30'55.3"N 39°52'10.1"E </named-content></named-content>(type locality for the new species)</td><td rowspan="1" colspan="1">23.10.2024</td><td rowspan="1" colspan="1">Holotype ♂, <named-content xmlns:xlink="http://www.w3.org/1999/xlink" content-type="dwc:institutional_code" xlink:title="Zoological Museum of Moscow State University" xlink:href="http://grbio.org/institution/zoological-museum-moscow-lomonosov-state-university" xlink:type="simple">ZMMU</named-content> Mb-1299 (<ext-link xmlns:xlink="http://www.w3.org/1999/xlink" xlink:href="PX233131" ext-link-type="gen" xlink:type="simple">PX233131</ext-link>) (see below) + <ext-link xmlns:xlink="http://www.w3.org/1999/xlink" xlink:href="PX233132" ext-link-type="gen" xlink:type="simple">PX233132</ext-link></td></tr></tbody></table></table-wrap></tp:treatment-sec><ref-list><ref id="B34"><mixed-citation xmlns:xlink="http://www.w3.org/1999/xlink" xlink:type="simple"><person-group><name name-style="western"><surname>Karaman</surname><given-names>GS</given-names></name></person-group> (<year>1986</year>) <article-title>Redescription of subterranean gammaridean species <italic><tp:taxon-name><tp:taxon-name-part taxon-name-part-type="genus">Niphargus</tp:taxon-name-part> <tp:taxon-name-part taxon-name-part-type="species">longicaudatus</tp:taxon-name-part></tp:taxon-name></italic> (Costa 1851) based on topotypic material (Contribution to the Knowledge of the <tp:taxon-name><tp:taxon-name-part taxon-name-part-type="order">Amphipoda</tp:taxon-name-part></tp:taxon-name> 161).</article-title><source>Fragmenta Balcanica</source><volume>13</volume>: <fpage>27</fpage>–<lpage>42</lpage>.</mixed-citation></ref><ref id="B35"><mixed-citation xmlns:xlink="http://www.w3.org/1999/xlink" xlink:type="simple"><person-group><name name-style="western"><surname>Karaman</surname><given-names>GS</given-names></name></person-group> (<year>1989</year>) <article-title>New species of the family <tp:taxon-name><tp:taxon-name-part taxon-name-part-type="family">Niphargidae</tp:taxon-name-part></tp:taxon-name> and new localities of some other subterranean Gammaridean species from Yugoslavia (Contribution to the knowledge of the <tp:taxon-name><tp:taxon-name-part taxon-name-part-type="order">Amphipoda</tp:taxon-name-part></tp:taxon-name> 166).</article-title><source>Glasnik republičkog zavoda za zaštitu prirode I prirodnjačkog muzeja u Titogradu</source><volume>19</volume>: <fpage>15</fpage>–<lpage>32</lpage>.</mixed-citation></ref><ref id="B53"><mixed-citation xmlns:xlink="http://www.w3.org/1999/xlink" xlink:type="simple"><person-group><name name-style="western"><surname>Marin</surname><given-names>IN</given-names></name><name name-style="western"><surname>Turbanov</surname><given-names>I</given-names></name><name name-style="western"><surname>Prokopov</surname><given-names>G</given-names></name><name name-style="western"><surname>Palatov</surname><given-names>D</given-names></name></person-group> (<year>2022</year>) A New Species of the Genus <italic><tp:taxon-name><tp:taxon-name-part taxon-name-part-type="genus">Niphargus</tp:taxon-name-part></tp:taxon-name></italic> Schiödte, 1849 (<tp:taxon-name><tp:taxon-name-part taxon-name-part-type="subphylum">Crustacea</tp:taxon-name-part></tp:taxon-name>: <tp:taxon-name><tp:taxon-name-part taxon-name-part-type="order">Amphipoda</tp:taxon-name-part></tp:taxon-name>: <tp:taxon-name><tp:taxon-name-part taxon-name-part-type="family">Niphargidae</tp:taxon-name-part></tp:taxon-name>) from Groundwater Habitats of the Tarkhankut Upland, Crimean Peninsula. Diversity 14(12): e1010. <ext-link xlink:href="10.3390/d14121010" ext-link-type="doi" xlink:type="simple">https://doi.org/10.3390/d14121010</ext-link></mixed-citation></ref></ref-list></tp:taxon-treatment>
